# Supplementary material for: Inferring clonal structure in HTLV-1-infected individuals: towards bridging the gap between analysis and visualization
Source: Hum Genomics. 2017 Jul 11;11:15. doi: 10.1186/s40246-017-0112-8 (PMC5505134; doi:10.1186/s40246-017-0112-8)
Supplement: Supplementary file 1 — Sample identification and summary of data. (XLSX 15 kb) [file 40246_2017_112_MOESM1_ESM.xlsx]

## Sheet: Sheet1
Table S1. Sample identification and summary of data
ID	Prev. ID	Longitidinal/cross-sectional	Date of sampling	Number of integration sites	Number of cells in largest clone	Category of largest clone	Clinical status	Proviral load	Tree in Fig. 7
H-3	P1-1, F17	Individual-1-Time-1	2008.1.8	1501	46	VS	AC	1.1	A
H-1	P1-2	Individual-1-Time-2	2013.4.17	233	112	VS	AC	1.24	A
H-9	P2-1	Individual-2-Time-1	2010.6.25	802	357	S	AC	5.24	B
H-7	P2-2, F2	Individual-2-Time-2	2013.3.26	350	433	S	AC	1.23	B
H-17	P3-1	Individual-3-Time-1	2007.12.14	78	171	VS	AC	1.15	A
H-29	P3-2	Individual-3-Time-2	2010.1.28	173	171	S	AC	3.68	B
H-2	P4-1, F18	Individual-4-Time-1	2009.10.21	739	77	VS	AC	3.52	A
H-4	P4-2	Individual-4-Time-2	2013.6.24	723	187	S	AC	8.73	B
H-8	P5-1, F3	Individual-5-Time-1	2011.12.1	1473	388	S	AC	7.16	B
H-5	P5-2	Individual-5-Time-2	2013.12.10	1477	244	S	AC	12.76	B
H-20	P6-1	Individual-6-Time-1	2007.9.14	681	1852	B	AC	11.82	C
H-16	P6-2	Individual-6-Time-2	2011.10.11	541	1553	B	SM	11.51	C
H-18	P6-3	Individual-6-Time-3	2014.4.1	368	1578	B	SM	15.41	C
H-15	P6-4	Individual-6-Time-4	2015.3.30	248	2055	VB	SM	23.45	D
H-19	P7-1	Individual-7-Time-1	2005.9.7	65	1655	B	AC	18.22	C
H-25	P7-2	Individual-7-Time-2	2007.9.6	86	2083	VB	AC	11.66	D
H-53	P7-3	Individual-7-Time-3	2011.5.2	31	3921	VB	Chronic	56.79	D
H-57	P7-4	Individual-7-Time-4	2011.11.21	32	4493	VB	Acute	98.31	D
H-34	P8-1	Individual-8-Time-1	2011.4.13	430	2572	VB	AC	13.41	D
H-31	P8-2	Individual-8-Time-2	2012.06.20	234	2460	VB	SM	17.54	D
H-52	P8-3	Individual-8-Time-3	2014.5.28	220	3898	VB	SM	45.27	D
H-42	P8-4	Individual-8-Time-4	2015.08.19	114	3154	VB	Chronic	41.02	D
H-28	P9-1	Individual-9-Time-1	2012.2.27	183	2392	VB	AC	19.82	D
H-32	P9-2	Individual-9-Time-2	2014.5.1	152	2527	VB	SM	21.78	D
H-41	P9-3	Individual-9-Time-3	2015.5.1	123	2983	VB	SM	43.85	D
H-6	P10-1	Individual-10-Time-1	2011.9.6	645	2287	VB	SM	20.46	C
H-27	P10-2	Individual-10-Time-2	2015.5.12	492	1857	B	SM	40.67	D
H-22	P11-1, F7	Individual-11-Time-1	2012.10.4	569	1904	B	SM	36.63	C
H-36	P11-2	Individual-11-Time-2	2013.7.18	714	2742	VB	Chronic	37.32	D
H-13	P12-1, F6	Individual-12-Time-1	2009.7.27	397	1446	B	SM	23.56	C
H-38	P12-2	Individual-12-Time-2	2013.6.1	80	2824	VB	Chronic	65.78	D
H-40	P13-1	Individual-13-Time-1	2010.9.29	1474	2851	VB	SM	31.1	D
H-33	P13-2	Individual-13-Time-2	2012.7.26	1171	2567	VB	Chronic	32.15	D
H-51	P14-1	Individual-14-Time-1	2009.11.10	71	3343	VB	SM	55.12	D
H-45	P14-2	Individual-14-Time-2	2013.5.23	71	3882	VB	Chronic	54.39	D
H-14	P15-1	Individual-15-Time-1	2007.51	457	1455	B	SM	16.9	C
H-23	P15-2, F9	Individual-15-Time-2	2010.11.10	260	2029	B	Chronic	28.53	C
H-49	P16-1	Individual-16-Time-1	2002.10.17	78	3727	VB	SM	44.8	D
H-50	P16-2	Individual-16-Time-2	2004.05.20	22	3735	VB	Acute	105.98	D
H-54	P17-1	Individual-17-Time-1	2010.12.15	77	4033	VB	Chronic	59.3	D
H-56	P17-2	Individual-17-Time-2	2012.11.26	84	4187	VB	Chronic	56.6	D
H-46	P18-1	Individual-18-Time-1	2008.12.15	308	3457	VB	Chronic	41.47	D
H-43	P18-2	Individual-18-Time-2	2011.1.6	218	3246	VB	Chronic	34.23	D
H-47	P19-1	Individual-19-Time-1	2008.3.13	153	3700	VB	Chronic	63.07	D
H-44	P19-2	Individual-19-Time-2	2010.6.16	156	3293	VB	Chronic	73.27	D
H-60	P20-1, F12	Individual-20-Time-1	2009.9.16	64	5377	VB	Chronic	83.81	D
H-59	P20-2, F16	Individual-20-Time-2	2011.9.21	18	4909	VB	Acute	51.42	D
H-30	AOK	Individual-21-Time-1	2003.11.11	153	2411	VB	Acute	79.87	D
H-39	AOK-F14	Individual-21-Time-2	2004.3.14	397	2848	VB	Acute	27.92	D
H-26	AOK	Individual-21-Time-3	2007.1.16	425	2147	VB	Acute	9.05	D
H-55	AOK	Individual-21-Time-4	2008.3.25	22	4066	VB	Acute	57.27	D
H-11	F1	Individual-22	2011.2.1	249	310	S	AC	7.57	B
H-37	F8	Individual-23	2014.7.3	417	2055	VB	SM	43.24	D
H-12	F5	Individual-24	2011.2.15	225	1427	B	SM	31.15	C
H-21	F4	Individual-25	2015.6.25	1831	314	S	SM	6.02	B
H-10	AOK	Individual-26	2004.5.20	22	3735	VB	Acute	105.9	D
H-58	F11	Individual-27	2013.4.22	72	4883	VB	Chronic	100.7	D
H-24	AOK	Individual-28	2004.4.5	542	2046	B	Chronic	7.29	C
H-35	F15	Individual-29	2011.1.5	39	2634	VB	Acute	51.9	D
H-48	F13	Individual-30	2013.5.15	138	3721	VB	Acute	64.43	D
